# Supplementary material for: Comparative mapping of the 22q11.2 deletion region and the potential of simple model organisms
Source: J Neurodev Disord. 2015 Jul 1;7(1):18. doi: 10.1186/s11689-015-9113-x (PMC4487986; doi:10.1186/s11689-015-9113-x)
Supplement: Additional file 1: — 22q11.2 gene homologue locations. The human 22q11.2DS deletion region genetic content and order was mapped from NCBI Gene Homo sapiens Annotation Release 105 using Affymetrix CytoScan HD (Santa Clara, CA, USA) array mean breakpoints (chr22:18,820,303–21,489,474) ascertained from 16 patients with confirmed 22q11.2 deletions. Protein Basic Local Alignment Search Tool (blastp) analysis on UniProtKB was used to identify putative homologues using the reciprocal best-hits method. NCBI was used to find gene coordinates of putative homologues. All data were recent to 2 December 2014. See Methods for additional details. [file 11689_2015_9113_MOESM1_ESM.xlsx]

## Sheet: Genes
Human Gene Location	Human Gene Location (Chromosome 22: starting..ending coordinate)	Gene Type	M. musculus Homolog	Gene Location (Chromosome #: starting..ending coordinate)	D. rerio Homolog	Gene Location (Chromosome #: starting..ending coordinate)	D. melanogaster Homolog	Gene Location (Chromosome #: starting..ending coordinate)	C. elegans Homolog	Gene Location (Chromosome #: starting..ending coordinate)
DGCR6	18893736..18899601	Protein	Dgcr6	chr 16: 18052860..18071363	dgcr6	chr 8: 1588754..1601069	gdl	chr 3L: 15509445..15511047
PRODH	18900287..18924066	Protein	Prodh	chr 16: 18071726..18089324	LOC100537991, prodha	chr 5: 10744128..10783137; chr 21: 5781867..5815589	slgA	chr X: 21374002..21385159	CELE_B0513.5	chr IV: 13868763..13876580
DGCR5	18958011..18982142	Pseudogene
DGCR9	19005347..19007761	ncRNA
DGCR10	19010137..19011063	ncRNA
DGCR2	19023795..19109967	Protein	Dgcr2	chr 16: 17840355..17894104	dgcr2	chr 10: 42215840..42258850
DGCR11	19033675..19035888	ncRNA
LOC100129262	19043354..19043700	Pseudogene
TSSK1A	19112431..19113380	Pseudogene
DGCR14	19117792..19132190	Protein	Dgcr14	chr 16: 17900709..17911348	dgcr14	chr 10: 42260778..42279768	Es2	chr X: 8461479..8463349	ess-2	chr III: 8488379..8490260
TSSK2	19118321..19120136	Protein	Tssk2	chr 16: 17898637..17900024
GSC2	19136504..19137796	Protein	Gsc2	chr 16: 17913554..17915059	LOC101885810	chr 5: 982099..983123
LINC01311	19159219..19160345	ncRNA
SLC25A1	19163088..19166338	Protein	Slc25a1	chr 16: 17925211..17928219	slc25a1a; slc25a1b	chr 10: 23090939..23099871; chr 10: 3268277..3294893	sea	chr 3R: 11559896..11567054	K11H3.3	chr III: 9851800..9853179
CLTCL1	19166986..19279239	Protein
RPL34P35	19225966..19226262	Pseudogene
DVL1P1	19240644..19240992	Pseudogene
KRT18P62	19245041..19246384	Pseudogene
HIRA	19318224..19419219	Protein	Hira	chr 16: 18876750..18970309	hira	chr 5: 17543119..17568852	Hira	chr X: 7722119..7725917	K10D2.1	chr III: 5191092..5195771
MRPL40	19420036..19423598	Protein	Mrpl40	chr 16: 18872018..18876637	mrpl40	chr 8:2471570..2477267	mRpl40	chr 3R: 11407918..11408756	mrpl-40	chr III: 87563..89151
C22orf39	19428409..19435755	Protein	2510002D24Rik	chr 16: 18836580..18840113	si:ch211..51h9.6	chr 8: 2477737..2484784	CG15908	chr 2R: 6668150..6668738
UFD1L	19437464..19466738	Protein	Ufd1l	chr 16: 18812294..18835261	ufd1l	chr 8: 4705004..4720128	Ufd1-like	chr 3L: 11121966..11123216	ufd-1	chr IV: 12329490..12330852
CDC45	19467414..19508135	Protein	Cdc45	chr 16: 18780447..18811972	cdc45	chr 8: 4677738..4704424	CDC45L	chr X: 1028291..1030556	evl-18	chr III: 3730083..3735021
CLDN5	19510547..19512860	Protein	Cldn5	chr 16: 18776847..18778262	cldn5a; cldn5b	chr 8: 4641497..4643003; chr 10: 44147674..44149320
LINC00895	19553653..19554362	ncRNA
LOC100129254	19617952..19619692	Pseudogene
LOC100420103	19646781..19647337	Pseudogene
SEPT5	19701987..19710845	Protein	Sept5	chr 16: 18621811..18629938	sept5a; sept5b	chr 8: 4532180..4554244; chr 10: 44089452..44117231
SEPT5..GP1BB	19704743..19712297	Readthrough transcript
GP1BB	19711066..19712297	Protein	Gp1bb	chr 16: 18620319..18622403	gp1bb	chr 8: 4519426..4530044
TBX1	19744226..19771116	Protein	Tbx1	chr 16: 18581704..18590671	tbx1	chr 5: 14687017..14715262	org-1	chr X: 88447691..8455069	mls-1	chr III: 7460343..7461848
GNB1L	19775934..19842462	Protein	Gnb1l	chr 16: 18498713..18566680	gnb1l	chr 5: 14721794..14783474	CG13192	chr 2R: 11825345..11827097
RPL7AP70	19779798..19780676	Pseudogene
C22orf29	19833661..19842371	Protein
TXNRD2	19863040..19929359	Protein	Txnrd2	chr 16: 18426417..18479073	si:ch1073-179p4.3	chr 13:20404177..20409808	Trxr-2	chr 3L: 22550226..22552019	trxr-2	chr III: 8913702..8916275
RPL8P5	19874812..19875493	Pseudogene
COMT	19929263..19957498	Protein	Comt	chr 16: 18406882..18426716	comta; comtb	chr 8: 8420541..8440680; chr 11: 25382242..25394383
MIR4761	19951276..19951357	miRNA
ARVCF	19957402..20004309	Protein	Arvcf	chr 16: 18348274..18407076	arvcfb	chr 5: 25662975..26085264
TANGO2	20008631..20053447	Protein	Tango2	chr 16: 18300825..18348083	tango2	chr 5: 26086396..26122523	Tango2	chr X: 13616989..13619207	R186.1	chr V: 12961710..12963304
MIR185	20020662..20020743	miRNA	Mir185	chr 16: 18327401..18327465
DGCR8	20067755..20099400	Protein	Dgcr8	chr 16: 18253948..18289255	dgcr8	chr 5: 24016637..24028586	pasha	chr 3R: 31617977..31622217	pash-1	chr I: 10598699..10606337
MIR3618	20073269..20073356	miRNA
MIR1306	20073581..20073665	miRNA	Mir1306	chr 16: 18284239..18284317
TRMT2A	20099389..20104818	Protein	Trmt2a	chr 16: 18248879..18254772	trmt2a	chr 5: 24028601..24039726
MIR6816	20102209..20102274	miRNA
RANBP1	20105024..20114704	Protein	Ranbp1	chr 16: 18239979..18248727	ranbp1	chr 5: 18504497..18510797
ZDHHC8	20119364..20135530	Protein	Zdhhc8	chr 16: 18220753..18235136	zdhhc8b	chr 5: 17377084..17503081	CG32705	chr X: 9324508..9356227	dhhc-8	chr III: 13107607...13119042
LOC388849	20136109..20137431	Protein	Gm7873	chr 16: 18217972..18220440
LOC284865	20186253..20192441	ncRNA
LINC00896	20193855..20196060	ncRNA
RTN4R	20228938..20255816	Protein	Rtn4r	chr 16: 18127706..18152408	rtn4r	chr 5: 10266191..10445865
MIR1286	20236657..20236734	miRNA
LOC440792	20284834..20301106	Pseudogene
DGCR6L	20301761..20307628	Protein
USP41	20704868..20731544	Protein
LOC101927859	20712118..20715518	Protein
ZNF74	20748405..20762753	Protein
SCARF2	20778874..20792146	Protein	Scarf2	chr 16: 17797282..17808294	scarf2	chr 5: 10789849..10862204
KLHL22	20795806..20850170	Protein	Klhl22	chr 16: 17759418..17793382	klhl22	chr 8: 51721236..51735445	CG1812	chr X: 20511544..20515828
LOC100420177	20804409..20806108	Pseudogene
KRT18P5	20837035..20838442	Pseudogene
LOC101928824	20850220..20853544	ncRNA
MED15	20861886..20941919	Protein	Med15	chr 16: 17651208..17722947	med15	chr 21: 18892683..18909905	MED15	chr 2L: 473013..476170	mdt-15	chr III: 5830178..5833293
LOC100996538	20944765..20954568	Pseudogene
SMPD4P1	20959274..20981606	Pseudogene
IGLL4P	20986877..20987113	Pseudogene
LOC100421121	20993359..21004770	Pseudogene
SLC9A3P2	21007121..21009014	Pseudogene
ABHD17AP4	21021885..21025627	Pseudogene
POM121L4P	21043843..21046009	Pseudogene
BCRP5	21049726..21053247	Pseudogene
LOC101060025	21052811..21053653	Pseudogene
TMEM191A	21055402..21058891	Pseudogene
PI4KA	21061979..21213100	Protein	Pi4ka	chr 16: 17280351..17406314	pi4kaa	chr 10: 3186140..3260866	PI4KIIIalpha	chr X: 2624804..2633672	CELE_Y75B8A.24	chr III: 12251596..12273579
SERPIND1	21128383..21142008	Protein	Serpind1	chr 16: 17331339..17343574	serpind1	chr 8: 1760988..1776530
SNAP29	21213292..21245502	Protein	Snap29	chr 16: 17406000..17430826	snap29	chr 8: 1834488..1846953	Snap29	chr 2R: 23843483..23844763	snap-29	chr III: 8776185..8777467
CRKL	21271714..21308037	Protein	Crkl	chr 16: 17451985..17487440	crkl	chr 21: 18913939..18921443
AIFM3	21319418..21335649	Protein	Aifm3	chr 16: 17489624..17507482	LOC100150876	chr 5: 12137053..12201148	CG4199	chr X: 2066435..2073483	F20D6.11	chr V: 8196932..8199064
LZTR1	21336558..21353326	Protein	Lztr1	chr 16: 17508541..17526330	lztr1	chr 5: 12223829..12242979	CG3711	chr X: 922889..927582
THAP7	21354061..21356404	Protein	Thap7	chr 16: 17527959..17531512	thap7	chr 19: 24545191..24552010
THAP7-AS1	21356211..21364663	ncRNA
TUBA3FP	21362492..21368576	Pseudogene
P2RX6	21369442..21382302	Protein	P2rx6	chr 16: 17561850..17572012
SLC7A4	21383007..21386847	Protein	Slc7a4	chr 16: 17572018..17576891	slc7a4	chr 8: 36467874..36483470	CG13248	chr 3L: 20407103..20410566	C50D2.2	chr II: 109203..111230
MIR649	21388465..21388561	miRNA
P2RX6P	21396681..21398538	Pseudogene
LRRC74B	21400249..21418457	Protein	Lrrc74b	chr 16: 17544465..17564947	si:ch211-173a9.8	chr 25: 1469575..1477721
TUBA3GP	21419756..21424462	Pseudogene
BCRP2	21457305..21476575	Pseudogene

## Sheet: Title
Supp. Table 1. 22q11.2 Gene Homolog Locations
The human 22q11.2DS deletion region genetic content and order was mapped from NCBI Gene Homo sapiens Annotation Release 105 using Affymetrix CytoScan HD (Santa Clara, CA, USA) array mean breakpoints (chr22:18,820,303 – 21,489,474) ascertained from multiple patients with confirmed 22q11.2 deletions. Protein Basic Local Alignment Search Tool (blastp) analysis on UniProtKB was used to identify putat…
